# Supplementary material for: Should Atypical and Non-Representative Studies Such as NutriNet Santé Be Used to Drive Public Health Policy?
Source: Nutrients. 2025 Aug 8;17(16):2581. doi: 10.3390/nu17162581 (PMC12389494; doi:10.3390/nu17162581)
Supplement: Supplementary file 1 [file nutrients-17-02581-s001.zip]

Archive with 1 entries (1 files):
- nutrients-3783615-supplementary.pdf
